# Supplementary material for: ﻿A Neotropical complex of Ripersiella species (Hemiptera, Coccomorpha, Rhizoecidae) collected from the nests of Acropyga ants (Hymenoptera, Formicidae)
Source: Zookeys. 2022 Sep 29;1123:1–30. doi: 10.3897/zookeys.1123.90141 (PMC9836558; doi:10.3897/zookeys.1123.90141)
Supplement: XML Treatment for Ripersiella [file zookeys.1123.90141-treatment1.xml]

<!DOCTYPE tp:taxon-treatment
  PUBLIC "-//TaxonX//DTD Taxonomic Treatment Publishing DTD v0 20100105//EN" "tax-treatment-NSO.dtd">
<tp:taxon-treatment xmlns:tp="http://www.plazi.org/taxpub"><tp:treatment-meta><kwd-group><label>Taxon classification</label><kwd>
              <named-content content-type="kingdom">Animalia</named-content>
            </kwd><kwd>
              <named-content content-type="order">Hemiptera</named-content>
            </kwd><kwd>
              <named-content content-type="family">Rhizoecidae</named-content>
            </kwd></kwd-group><mixed-citation publication-type="journal"><person-group><name><surname>Schneider</surname><given-names>Scott A.</given-names></name><name><surname>LaPolla</surname><given-names>John S.</given-names></name></person-group><article-title>﻿A Neotropical complex of <italic><tp:taxon-name><tp:taxon-name-part taxon-name-part-type="genus" reg="Ripersiella">Ripersiella</tp:taxon-name-part></tp:taxon-name></italic> species (<tp:taxon-name><tp:taxon-name-part taxon-name-part-type="order">Hemiptera</tp:taxon-name-part></tp:taxon-name>, <tp:taxon-name><tp:taxon-name-part taxon-name-part-type="genus">Coccomorpha</tp:taxon-name-part></tp:taxon-name>, <tp:taxon-name><tp:taxon-name-part taxon-name-part-type="family">Rhizoecidae</tp:taxon-name-part></tp:taxon-name>) collected from the nests of <italic><tp:taxon-name><tp:taxon-name-part taxon-name-part-type="genus" reg="Acropyga">Acropyga</tp:taxon-name-part></tp:taxon-name></italic> ants (<tp:taxon-name><tp:taxon-name-part taxon-name-part-type="order">Hymenoptera</tp:taxon-name-part></tp:taxon-name>, <tp:taxon-name><tp:taxon-name-part taxon-name-part-type="family">Formicidae</tp:taxon-name-part></tp:taxon-name>)</article-title><source>Zookeys</source><day>29</day><month>09</month><year>2022</year><volume>1123</volume><fpage>1</fpage><lpage>30</lpage><pub-id pub-id-type="doi">10.3897/zookeys.1123.90141</pub-id></mixed-citation></tp:treatment-meta><tp:nomenclature><label>﻿Genus</label><tp:taxon-name>
            <object-id xmlns:xlink="http://www.w3.org/1999/xlink" content-type="arpha" xlink:type="simple">CF9C2425-E6C0-5CFE-AD05-2D6A659D371F</object-id>
            <tp:taxon-name-part taxon-name-part-type="genus" reg="Ripersiella">Ripersiella</tp:taxon-name-part>
          </tp:taxon-name><tp:taxon-authority>Tinsley, 1899</tp:taxon-authority><tp:nomenclature-citation-list><tp:nomenclature-citation><tp:taxon-name>
                <tp:taxon-name-part taxon-name-part-type="genus" reg="Ripersiella">Ripersiella</tp:taxon-name-part>
              </tp:taxon-name><comment>Tinsley in Cockerell, 1899: 278. Type species: <tp:taxon-name><tp:taxon-name-part taxon-name-part-type="genus" reg="Ripersia">Ripersia</tp:taxon-name-part><tp:taxon-name-part taxon-name-part-type="species" reg="rumicis">rumicis</tp:taxon-name-part></tp:taxon-name> Maskell, 1892.</comment></tp:nomenclature-citation><tp:nomenclature-citation><tp:taxon-name><tp:taxon-name-part taxon-name-part-type="genus" reg="Rhizoecus">Rhizoecus</tp:taxon-name-part> (<tp:taxon-name-part taxon-name-part-type="subgenus" reg="Pararhizoecus">Pararhizoecus</tp:taxon-name-part>)</tp:taxon-name><comment>Goux, 1941: 197. Type species: <tp:taxon-name><tp:taxon-name-part taxon-name-part-type="genus" reg="Rhizoecus">Rhizoecus</tp:taxon-name-part><tp:taxon-name-part taxon-name-part-type="species" reg="petiti">petiti</tp:taxon-name-part></tp:taxon-name> Goux, 1941.</comment></tp:nomenclature-citation><tp:nomenclature-citation><tp:taxon-name>
                <tp:taxon-name-part taxon-name-part-type="genus" reg="Pararhizoecus">Pararhizoecus</tp:taxon-name-part>
              </tp:taxon-name><comment>Goux, 1941; <xref ref-type="bibr" rid="B9">Goux 1943</xref>: 41.</comment></tp:nomenclature-citation></tp:nomenclature-citation-list></tp:nomenclature><tp:treatment-sec sec-type="remarks" id="SECID0ETFAE"><title>Remark.</title><p>The new species described below are placed in <italic><tp:taxon-name><tp:taxon-name-part taxon-name-part-type="genus" reg="Ripersiella">Ripersiella</tp:taxon-name-part></tp:taxon-name></italic> based on the following diagnosis, which is a condensed version of the comprehensive descriptions provided by <xref ref-type="bibr" rid="B15">Kozár and Konczné Benedicty (2007)</xref> and <xref ref-type="bibr" rid="B27">Szita et al. (2020)</xref>. For further details on the genus and a broader treatment of species, refer to these references.</p></tp:treatment-sec><tp:treatment-sec sec-type="diagnosis" id="SECID0EIGAE"><title>Diagnosis.</title><p>Tritubular cerores (also referred to as tritubular pores or ducts) absent; bitubular cerores (bitubular pores/ducts) typically present, absent in some species; anal ring with or without elongate cells, lacking protuberances, and situated dorsally; body setae all flagellate, anal lobes usually poorly developed, bearing a set of 3 distinct long setae or with several short setae; trilocular pores present but never arranged in tight clusters on the venter; body oval to spherical and membranous; antennae geniculate with 5 or 6 segments.</p></tp:treatment-sec><tp:treatment-sec sec-type="comments" id="SECID0ENGAE"><title>Comments.</title><p>In <xref ref-type="bibr" rid="B15">Kozár and Konczné Benedicty (2007)</xref> and <xref ref-type="bibr" rid="B27">Szita et al. (2020)</xref>, species that lack bitubular cerores but are otherwise morphologically similar to the generic type species, <italic><tp:taxon-name><tp:taxon-name-part taxon-name-part-type="genus" reg="Ripersia">R.</tp:taxon-name-part><tp:taxon-name-part taxon-name-part-type="species" reg="rumicis">rumicis</tp:taxon-name-part></tp:taxon-name></italic> (Maskell), have been tentatively placed in <italic><tp:taxon-name><tp:taxon-name-part taxon-name-part-type="genus" reg="Ripersiella">Ripersiella</tp:taxon-name-part></tp:taxon-name></italic>. We maintain the established precedent here. However, it is important to note that <xref ref-type="bibr" rid="B4">Choi and Lee (2022)</xref>, in their phylogenetic analysis of mealybug clades, failed to recover a monophyletic <italic><tp:taxon-name><tp:taxon-name-part taxon-name-part-type="genus" reg="Ripersiella">Ripersiella</tp:taxon-name-part></tp:taxon-name></italic>, and our own preliminary phylogenomic analyses (unpublished data) show similar results. It is therefore likely that some or all of the new species described here will eventually require a change of combination corresponding with a revision of <tp:taxon-name><tp:taxon-name-part taxon-name-part-type="family">Rhizoecidae</tp:taxon-name-part></tp:taxon-name> that is informed through both their morphology and molecular phylogenetic analysis.</p></tp:treatment-sec><ref-list><ref id="B9"><mixed-citation xmlns:xlink="http://www.w3.org/1999/xlink" xlink:type="simple"><person-group><name name-style="western"><surname>Goux</surname><given-names>L</given-names></name></person-group> (<year>1943</year>) <article-title>Notes sur les coccides (Hem. <tp:taxon-name><tp:taxon-name-part taxon-name-part-type="superfamily">Coccoidea</tp:taxon-name-part></tp:taxon-name>) de la France (33<sup>me</sup> note). Nouvelle contribution à l’étude des <italic><tp:taxon-name><tp:taxon-name-part taxon-name-part-type="genus">Parahizoecus</tp:taxon-name-part></tp:taxon-name></italic> avec description de deux espèces nouvelles et de leur larve néonate.</article-title><source>Bulletin du Muséum d’Histoire Naturelle de Marseille</source><volume>3</volume>: <fpage>41</fpage>–<lpage>55</lpage>.</mixed-citation></ref><ref id="B15"><mixed-citation xmlns:xlink="http://www.w3.org/1999/xlink" xlink:type="simple"><person-group><name name-style="western"><surname>Kozár</surname><given-names>F</given-names></name><name name-style="western"><surname>Konczné Benedicty</surname><given-names>Z</given-names></name></person-group> (<year>2007</year>) <source><tp:taxon-name><tp:taxon-name-part taxon-name-part-type="subfamily">Rhizoecinae</tp:taxon-name-part></tp:taxon-name> of the World.</source><publisher-name>Plant Protection Institute</publisher-name>, <publisher-loc>Hungarian Academy of Sciences, Budapest</publisher-loc>, <size units="page">617 pp</size>.</mixed-citation></ref><ref id="B27"><mixed-citation xmlns:xlink="http://www.w3.org/1999/xlink" xlink:type="simple"><person-group><name name-style="western"><surname>Szita</surname><given-names>É</given-names></name><name name-style="western"><surname>Konczné Benedicty</surname><given-names>Z</given-names></name><name name-style="western"><surname>Kondo</surname><given-names>T</given-names></name><name name-style="western"><surname>Ramos-Portilla</surname><given-names>AA</given-names></name><name name-style="western"><surname>Kaydan</surname><given-names>MB</given-names></name></person-group> (<year>2020</year>) <article-title>Studies on the genus <italic><tp:taxon-name><tp:taxon-name-part taxon-name-part-type="genus">Ripersiella</tp:taxon-name-part></tp:taxon-name></italic> Tinsley (<tp:taxon-name><tp:taxon-name-part taxon-name-part-type="order">Hemiptera</tp:taxon-name-part></tp:taxon-name>: <tp:taxon-name><tp:taxon-name-part taxon-name-part-type="genus">Coccomorpha</tp:taxon-name-part></tp:taxon-name>: <tp:taxon-name><tp:taxon-name-part taxon-name-part-type="family">Rhizoecidae</tp:taxon-name-part></tp:taxon-name>) in the Neotropical region, with description of a new species.</article-title><source>Zootaxa</source><volume>4851</volume>(<issue>3</issue>): <fpage>573</fpage>–<lpage>582</lpage>. <ext-link xlink:type="simple" ext-link-type="doi" xlink:href="10.11646/zootaxa.4851.3.7">https://doi.org/10.11646/zootaxa.4851.3.7</ext-link></mixed-citation></ref><ref id="B4"><mixed-citation xmlns:xlink="http://www.w3.org/1999/xlink" xlink:type="simple"><person-group><name name-style="western"><surname>Choi</surname><given-names>J</given-names></name><name name-style="western"><surname>Lee</surname><given-names>S</given-names></name></person-group> (<year>2022</year>) <article-title>Higher classification of mealybugs (<tp:taxon-name><tp:taxon-name-part taxon-name-part-type="order">Hemiptera</tp:taxon-name-part></tp:taxon-name>: <tp:taxon-name><tp:taxon-name-part taxon-name-part-type="genus">Coccomorpha</tp:taxon-name-part></tp:taxon-name>) inferred from molecular phylogeny and their endosymbionts.</article-title><source>Systematic Entomology</source><volume>47</volume>(<issue>2</issue>): <fpage>354</fpage>–<lpage>370</lpage>. <ext-link xlink:type="simple" ext-link-type="doi" xlink:href="10.1111/syen.12534">https://doi.org/10.1111/syen.12534</ext-link></mixed-citation></ref></ref-list></tp:taxon-treatment>
