# Supplementary material for: ﻿A Neotropical complex of Ripersiella species (Hemiptera, Coccomorpha, Rhizoecidae) collected from the nests of Acropyga ants (Hymenoptera, Formicidae)
Source: Zookeys. 2022 Sep 29;1123:1–30. doi: 10.3897/zookeys.1123.90141 (PMC9836558; doi:10.3897/zookeys.1123.90141)
Supplement: XML Treatment for Ripersiella andensis [file zookeys.1123.90141-treatment2.xml]

<!DOCTYPE tp:taxon-treatment
  PUBLIC "-//TaxonX//DTD Taxonomic Treatment Publishing DTD v0 20100105//EN" "tax-treatment-NSO.dtd">
<tp:taxon-treatment xmlns:tp="http://www.plazi.org/taxpub"><tp:treatment-meta><kwd-group><label>Taxon classification</label><kwd>
              <named-content content-type="kingdom">Animalia</named-content>
            </kwd><kwd>
              <named-content content-type="order">Hemiptera</named-content>
            </kwd><kwd>
              <named-content content-type="family">Rhizoecidae</named-content>
            </kwd></kwd-group><mixed-citation publication-type="journal"><person-group><name><surname>Schneider</surname><given-names>Scott A.</given-names></name><name><surname>LaPolla</surname><given-names>John S.</given-names></name></person-group><article-title>﻿A Neotropical complex of <italic><tp:taxon-name><tp:taxon-name-part taxon-name-part-type="genus" reg="Ripersiella">Ripersiella</tp:taxon-name-part></tp:taxon-name></italic> species (<tp:taxon-name><tp:taxon-name-part taxon-name-part-type="order">Hemiptera</tp:taxon-name-part></tp:taxon-name>, <tp:taxon-name><tp:taxon-name-part taxon-name-part-type="genus">Coccomorpha</tp:taxon-name-part></tp:taxon-name>, <tp:taxon-name><tp:taxon-name-part taxon-name-part-type="family">Rhizoecidae</tp:taxon-name-part></tp:taxon-name>) collected from the nests of <italic><tp:taxon-name><tp:taxon-name-part taxon-name-part-type="genus" reg="Acropyga">Acropyga</tp:taxon-name-part></tp:taxon-name></italic> ants (<tp:taxon-name><tp:taxon-name-part taxon-name-part-type="order">Hymenoptera</tp:taxon-name-part></tp:taxon-name>, <tp:taxon-name><tp:taxon-name-part taxon-name-part-type="family">Formicidae</tp:taxon-name-part></tp:taxon-name>)</article-title><source>Zookeys</source><day>29</day><month>09</month><year>2022</year><volume>1123</volume><fpage>1</fpage><lpage>30</lpage><pub-id pub-id-type="doi">10.3897/zookeys.1123.90141</pub-id></mixed-citation></tp:treatment-meta><tp:nomenclature><label>﻿</label><tp:taxon-name>
            <object-id xmlns:xlink="http://www.w3.org/1999/xlink" content-type="arpha" xlink:type="simple">4CCFB915-338B-51CE-AE5F-AD48581BC660</object-id>
            <tp:taxon-name-part taxon-name-part-type="genus" reg="Ripersiella">Ripersiella</tp:taxon-name-part>
            <tp:taxon-name-part taxon-name-part-type="species" reg="andensis">andensis</tp:taxon-name-part>
          </tp:taxon-name><tp:taxon-authority>(Hambleton)</tp:taxon-authority><xref ref-type="fig" rid="F1">Fig. 1</xref><tp:nomenclature-citation-list><tp:nomenclature-citation><tp:taxon-name>
                <tp:taxon-name-part taxon-name-part-type="genus" reg="Neorhizoecus">Neorhizoecus</tp:taxon-name-part>
                <tp:taxon-name-part taxon-name-part-type="species" reg="andensis">andensis</tp:taxon-name-part>
              </tp:taxon-name><comment>Hambleton, 1946: 41.</comment></tp:nomenclature-citation><tp:nomenclature-citation><tp:taxon-name>
                <tp:taxon-name-part taxon-name-part-type="genus" reg="Rhizoecus">Rhizoecus</tp:taxon-name-part>
                <tp:taxon-name-part taxon-name-part-type="species" reg="andensis">andensis</tp:taxon-name-part>
              </tp:taxon-name><comment>(Hambleton); <xref ref-type="bibr" rid="B11">Hambleton 1977</xref>: 369.</comment></tp:nomenclature-citation><tp:nomenclature-citation><tp:taxon-name>
                <tp:taxon-name-part taxon-name-part-type="genus" reg="Ripersiella"/>
                <tp:taxon-name-part taxon-name-part-type="species" reg="andensis"/>
              </tp:taxon-name><comment>?<tp:taxon-name><tp:taxon-name-part taxon-name-part-type="genus" reg="Ripersiella">Ripersiella</tp:taxon-name-part><tp:taxon-name-part taxon-name-part-type="species" reg="andensis">andensis</tp:taxon-name-part></tp:taxon-name> (Hambleton); <xref ref-type="bibr" rid="B14">Kozár and Konczné Benedicty 2003</xref>: 235. </comment></tp:nomenclature-citation></tp:nomenclature-citation-list></tp:nomenclature><tp:treatment-sec sec-type="material" id="SECID0EVKAE"><title>Material examined.</title><p><bold><italic>Lectotype</italic>.</bold> Colombia • 1 adult ♀; Bogota; 22.ii.1935; L.M. Murillo; on roots of <italic><tp:taxon-name><tp:taxon-name-part taxon-name-part-type="genus" reg="Coffea">Coffea</tp:taxon-name-part><tp:taxon-name-part taxon-name-part-type="species" reg="arabica">arabica</tp:taxon-name-part></tp:taxon-name></italic> L.; <named-content xmlns:xlink="http://www.w3.org/1999/xlink" content-type="dwc:institutional_code" xlink:title="Smithsonian National Museum of Natural History, Coccomorpha collection at USDA Agricultural Research Service, Beltsville" xlink:href="http://grbio.org/institution/smithsonian-institution-national-museum-natural-history-0" xlink:type="simple">USNM</named-content>. <bold><italic>Paralectotypes</italic>.</bold> Colombia • 2 adult ♀♀; same slide as lectotype; <named-content xmlns:xlink="http://www.w3.org/1999/xlink" content-type="dwc:institutional_code" xlink:title="Smithsonian National Museum of Natural History, Coccomorpha collection at USDA Agricultural Research Service, Beltsville" xlink:href="http://grbio.org/institution/smithsonian-institution-national-museum-natural-history-0" xlink:type="simple">USNM</named-content> • 3 adult ♀♀; same data as lectotype; <named-content xmlns:xlink="http://www.w3.org/1999/xlink" content-type="dwc:institutional_code" xlink:title="Smithsonian National Museum of Natural History, Coccomorpha collection at USDA Agricultural Research Service, Beltsville" xlink:href="http://grbio.org/institution/smithsonian-institution-national-museum-natural-history-0" xlink:type="simple">USNM</named-content>. <bold><italic>Other material</italic>.</bold> Colombia • 4 adult ♀♀; locality (?); 1955; D. Rios Castana; on coffee; <named-content xmlns:xlink="http://www.w3.org/1999/xlink" content-type="dwc:institutional_code" xlink:title="Smithsonian National Museum of Natural History, Coccomorpha collection at USDA Agricultural Research Service, Beltsville" xlink:href="http://grbio.org/institution/smithsonian-institution-national-museum-natural-history-0" xlink:type="simple">USNM</named-content> • 3 adult ♀♀; locality (?); iv.1956; S.G. Flanders; on coffee; <named-content xmlns:xlink="http://www.w3.org/1999/xlink" content-type="dwc:institutional_code" xlink:title="Smithsonian National Museum of Natural History, Coccomorpha collection at USDA Agricultural Research Service, Beltsville" xlink:href="http://grbio.org/institution/smithsonian-institution-national-museum-natural-history-0" xlink:type="simple">USNM</named-content> • 22 adult ♀♀; Chinchina Cald.; 18.xii.1975; R. Cardenas; <named-content xmlns:xlink="http://www.w3.org/1999/xlink" content-type="dwc:institutional_code" xlink:title="Smithsonian National Museum of Natural History, Coccomorpha collection at USDA Agricultural Research Service, Beltsville" xlink:href="http://grbio.org/institution/smithsonian-institution-national-museum-natural-history-0" xlink:type="simple">USNM</named-content>.</p><fig id="F1" position="float" orientation="portrait"><object-id xmlns:xlink="http://www.w3.org/1999/xlink" content-type="doi" xlink:type="simple">10.3897/zookeys.1123.90141.figure1</object-id><object-id xmlns:xlink="http://www.w3.org/1999/xlink" content-type="arpha" xlink:type="simple">751816F1-BA0C-54DA-A3CE-A8AEC4ACA28F</object-id><label>Figure 1.</label><caption><p><italic><tp:taxon-name><tp:taxon-name-part taxon-name-part-type="genus" reg="Ripersiella">Ripersiella</tp:taxon-name-part><tp:taxon-name-part taxon-name-part-type="species" reg="andensis">andensis</tp:taxon-name-part></tp:taxon-name></italic> (Hambleton). Adult female, full body view, re-illustrated by SAS from <xref ref-type="bibr" rid="B33">Williams and Granara de Willink (1992)</xref> and <xref ref-type="bibr" rid="B15">Kozár and Konczné Benedicty (2007)</xref>.</p></caption><graphic xmlns:xlink="http://www.w3.org/1999/xlink" xlink:href="zookeys-1123-001_article-90141__-g001.jpg" position="float" orientation="portrait" xlink:type="simple" id="oo_750172.jpg"><uri content-type="original_file" xlink:type="simple">https://binary.pensoft.net/fig/750172</uri></graphic></fig></tp:treatment-sec><tp:treatment-sec sec-type="description" id="SECID0ELNAE"><title>Description.</title><p>Adult female (<italic>N</italic> = 6). Appearance in life not recorded, extent of wax production unknown.</p><p><bold>General.</bold> Mounted on microscope slide, body broadly oval and membranous, 0.78–1.06 (0.98) mm long, widest near abdominal segments II–III, 0.41–0.58 (0.52) mm wide. Abdomen smoothly tapering toward apex; abdominal segment VIII 170–213 (180) μm wide at base. Anal lobes poorly developed with several flagellate setae on venter and dorsum, ranging from 15–33 μm long. Body setae flagellate, 10–22 μm on head, 9–15 μm on thorax, 11–17 μm on abdominal segments. Trilocular pores abundant and distributed among body setae; bitubular cerores absent; oral collar tubular ducts absent. Microtrichia present on abdominal segments. Eyes absent.</p><p><bold><italic>Venter</italic>.</bold> Cephalic plate absent. Labium with 3 segments; 70 μm long and 46 μm at widest point. Antennae geniculate, 5-segmented, closely situated near midline on ventral submargin of head; overall length 126–134 (132) μm; length of segment I: 27–38 (34) μm; segment II: 14–17 (16) μm; segment III: 14–16 (15) μm; segment IV: 13–18 (14) μm; segment V: 52–53 (53) μm; apical antennal segment with 1 spine-like and 4 falcate stout sensory setae; few flagellate setae on each antennal segment, 14–35 μm long; sensorium present on second antennal segment. Legs well developed; overall length of hind leg 235–241 (238) μm; length of hind coxa 28–34 (34) μm; hind trochanter + femur 91–95 (91) μm; hind tibia + tarsus 88–91 (91) μm; hind claw 22–25 (22) μm; each claw with short setose digitule 2–3 μm long; flagellate setae present on each segment, around 19 μm long. Circulus absent. Multilocular disc pores in irregular rows or groups on segments VI–VIII, pores with 6–8 loculi in the outer ring.</p><p><bold><italic>Dorsum</italic>.</bold> Anal ring on dorsal surface near posterior margin, 48–52 μm in diameter; with oval cells, some cells bearing spicules; with three pairs of setae 33–39 μm long. Posterior pair of dorsal ostioles present, diameter of orifice measured along longitudinal axis approximately 45 μm; anterior pair present but much smaller than posterior pair and poorly developed, diameter of orifice approximately 10 μm. Multilocular disc pores absent.</p></tp:treatment-sec><tp:treatment-sec sec-type="diagnosis" id="SECID0EFOAE"><title>Diagnosis.</title><p>The following newly described species are similar in appearance to <italic><tp:taxon-name><tp:taxon-name-part taxon-name-part-type="genus" reg="Ripersiella">R.</tp:taxon-name-part><tp:taxon-name-part taxon-name-part-type="species" reg="andensis">andensis</tp:taxon-name-part></tp:taxon-name></italic>: <italic><tp:taxon-name><tp:taxon-name-part taxon-name-part-type="genus" reg="Ripersiella">R.</tp:taxon-name-part><tp:taxon-name-part taxon-name-part-type="species" reg="campensis">campensis</tp:taxon-name-part></tp:taxon-name></italic>, <italic><tp:taxon-name><tp:taxon-name-part taxon-name-part-type="genus" reg="Ripersiella">R.</tp:taxon-name-part><tp:taxon-name-part taxon-name-part-type="species" reg="montanae">montanae</tp:taxon-name-part></tp:taxon-name></italic>, and <italic><tp:taxon-name><tp:taxon-name-part taxon-name-part-type="genus" reg="Ripersiella">R.</tp:taxon-name-part><tp:taxon-name-part taxon-name-part-type="species" reg="pediandensis">pediandensis</tp:taxon-name-part></tp:taxon-name></italic>. Consult the respective diagnosis sections under each species below for a discussion on how to distinguish them from <italic><tp:taxon-name><tp:taxon-name-part taxon-name-part-type="genus" reg="Ripersiella">R.</tp:taxon-name-part><tp:taxon-name-part taxon-name-part-type="species" reg="andensis">andensis</tp:taxon-name-part></tp:taxon-name></italic>. Another new species, <italic><tp:taxon-name><tp:taxon-name-part taxon-name-part-type="genus" reg="Ripersiella">R.</tp:taxon-name-part><tp:taxon-name-part taxon-name-part-type="species" reg="telalia">telalia</tp:taxon-name-part></tp:taxon-name></italic>, can easily be distinguished by the presence of well-developed anterior ostioles, which are present in <italic><tp:taxon-name><tp:taxon-name-part taxon-name-part-type="genus" reg="Ripersiella">R.</tp:taxon-name-part><tp:taxon-name-part taxon-name-part-type="species" reg="andensis">andensis</tp:taxon-name-part></tp:taxon-name></italic> but are strongly reduced and may appear to be absent.</p></tp:treatment-sec><tp:treatment-sec sec-type="comments" id="SECID0EYQAE"><title>Comments.</title><p><italic><tp:taxon-name><tp:taxon-name-part taxon-name-part-type="genus" reg="Ripersiella">Ripersiella</tp:taxon-name-part><tp:taxon-name-part taxon-name-part-type="species" reg="andensis">andensis</tp:taxon-name-part></tp:taxon-name></italic> may associate with <italic><tp:taxon-name><tp:taxon-name-part taxon-name-part-type="genus" reg="Acropyga">Acropyga</tp:taxon-name-part><tp:taxon-name-part taxon-name-part-type="species" reg="exsanguis">exsanguis</tp:taxon-name-part></tp:taxon-name></italic> and <italic><tp:taxon-name><tp:taxon-name-part taxon-name-part-type="genus" reg="Acropyga">A.</tp:taxon-name-part><tp:taxon-name-part taxon-name-part-type="species" reg="smithii">smithii</tp:taxon-name-part></tp:taxon-name></italic> (<xref ref-type="bibr" rid="B3">Caballero et al. 2019</xref>); however, confirmation of their direct association is lacking, and <xref ref-type="bibr" rid="B24">Schneider and LaPolla (2020)</xref> considered their reported trophobiosis to be speculative. Given that there is a complex of species resembling <italic><tp:taxon-name><tp:taxon-name-part taxon-name-part-type="genus" reg="Ripersiella">R.</tp:taxon-name-part><tp:taxon-name-part taxon-name-part-type="species" reg="andensis">andensis</tp:taxon-name-part></tp:taxon-name></italic> living in association with <italic><tp:taxon-name><tp:taxon-name-part taxon-name-part-type="genus" reg="Acropyga">Acropyga</tp:taxon-name-part></tp:taxon-name></italic>, it seems likely that they do associate, and this simply requires confirmation. It would be useful to clearly establish whether there are both free-living and ant-associated populations as well.</p></tp:treatment-sec><ref-list><ref id="B33"><mixed-citation xmlns:xlink="http://www.w3.org/1999/xlink" xlink:type="simple"><person-group><name name-style="western"><surname>Williams</surname><given-names>DJ</given-names></name><name name-style="western"><surname>Granara de Willink</surname><given-names>MC</given-names></name></person-group> (<year>1992</year>) <source>Mealybugs of Central and South America.</source><publisher-name>CAB International</publisher-name>, <publisher-loc>Wallingford</publisher-loc>, <size units="page">635 pp</size>.</mixed-citation></ref><ref id="B15"><mixed-citation xmlns:xlink="http://www.w3.org/1999/xlink" xlink:type="simple"><person-group><name name-style="western"><surname>Kozár</surname><given-names>F</given-names></name><name name-style="western"><surname>Konczné Benedicty</surname><given-names>Z</given-names></name></person-group> (<year>2007</year>) <source><tp:taxon-name><tp:taxon-name-part taxon-name-part-type="subfamily">Rhizoecinae</tp:taxon-name-part></tp:taxon-name> of the World.</source><publisher-name>Plant Protection Institute</publisher-name>, <publisher-loc>Hungarian Academy of Sciences, Budapest</publisher-loc>, <size units="page">617 pp</size>.</mixed-citation></ref><ref id="B11"><mixed-citation xmlns:xlink="http://www.w3.org/1999/xlink" xlink:type="simple"><person-group><name name-style="western"><surname>Hambleton</surname><given-names>EJ</given-names></name></person-group> (<year>1977</year>) <article-title>Notes on the species of <italic><tp:taxon-name><tp:taxon-name-part taxon-name-part-type="genus">Neorhizoecus</tp:taxon-name-part></tp:taxon-name></italic> Hambleton, a synonym of <italic><tp:taxon-name><tp:taxon-name-part taxon-name-part-type="genus">Rhizoecus</tp:taxon-name-part></tp:taxon-name></italic> Künckel D’Herculais (<tp:taxon-name><tp:taxon-name-part taxon-name-part-type="suborder">Homoptera</tp:taxon-name-part></tp:taxon-name>: <tp:taxon-name><tp:taxon-name-part taxon-name-part-type="family">Pseudococcidae</tp:taxon-name-part></tp:taxon-name>).</article-title><source>Proceedings of the Entomological Society of Washington</source><volume>79</volume>: <fpage>367</fpage>–<lpage>376</lpage>.</mixed-citation></ref><ref id="B14"><mixed-citation xmlns:xlink="http://www.w3.org/1999/xlink" xlink:type="simple"><person-group><name name-style="western"><surname>Kozár</surname><given-names>F</given-names></name><name name-style="western"><surname>Konczné Benedicty</surname><given-names>Z</given-names></name></person-group> (<year>2003</year>) <article-title>Description of four new species from Australian, Austro-oriental, New Zealand and South Pacific regions (<tp:taxon-name><tp:taxon-name-part taxon-name-part-type="suborder">Homoptera</tp:taxon-name-part></tp:taxon-name>, <tp:taxon-name><tp:taxon-name-part taxon-name-part-type="superfamily">Coccoidea</tp:taxon-name-part></tp:taxon-name>, <tp:taxon-name><tp:taxon-name-part taxon-name-part-type="family">Pseudococcidae</tp:taxon-name-part></tp:taxon-name>, <tp:taxon-name><tp:taxon-name-part taxon-name-part-type="subfamily">Rhizoecinae</tp:taxon-name-part></tp:taxon-name>), with a review, and a key to the species <italic><tp:taxon-name><tp:taxon-name-part taxon-name-part-type="genus">Ripersiella</tp:taxon-name-part></tp:taxon-name></italic>.</article-title><source>Bollettino di Zoologia Agraria e di Bachicoltura (Milano)</source><volume>35</volume>: <fpage>225</fpage>–<lpage>239</lpage>.</mixed-citation></ref><ref id="B3"><mixed-citation xmlns:xlink="http://www.w3.org/1999/xlink" xlink:type="simple"><person-group><name name-style="western"><surname>Caballero</surname><given-names>A</given-names></name><name name-style="western"><surname>Ramos-Portilla</surname><given-names>AA</given-names></name><name name-style="western"><surname>Suárez-González</surname><given-names>D</given-names></name><name name-style="western"><surname>Serna</surname><given-names>F</given-names></name><name name-style="western"><surname>Gil</surname><given-names>ZN</given-names></name><name name-style="western"><surname>Benavides</surname><given-names>P</given-names></name></person-group> (<year>2019</year>) <article-title>Scale insects (<tp:taxon-name><tp:taxon-name-part taxon-name-part-type="order">Hemiptera</tp:taxon-name-part></tp:taxon-name>: <tp:taxon-name><tp:taxon-name-part taxon-name-part-type="genus">Coccomorpha</tp:taxon-name-part></tp:taxon-name>) on coffee roots (<italic><tp:taxon-name><tp:taxon-name-part taxon-name-part-type="genus">Coffea</tp:taxon-name-part><tp:taxon-name-part taxon-name-part-type="species">arabica</tp:taxon-name-part></tp:taxon-name></italic> L.) in Colombia, with records of associated ants (<tp:taxon-name><tp:taxon-name-part taxon-name-part-type="order">Hymenoptera</tp:taxon-name-part></tp:taxon-name>: <tp:taxon-name><tp:taxon-name-part taxon-name-part-type="family">Formicidae</tp:taxon-name-part></tp:taxon-name>). Ciencia y Tecnología Agropecuaria.</article-title><source>Mosquera (Colombia)</source><volume>20</volume>: <fpage>93</fpage>–<lpage>116</lpage>. <ext-link xlink:type="simple" ext-link-type="doi" xlink:href="10.21930/rcta.vol20_num1_art:1250">https://doi.org/10.21930/rcta.vol20_num1_art:1250</ext-link></mixed-citation></ref><ref id="B24"><mixed-citation xmlns:xlink="http://www.w3.org/1999/xlink" xlink:type="simple"><person-group><name name-style="western"><surname>Schneider</surname><given-names>SA</given-names></name><name name-style="western"><surname>LaPolla</surname><given-names>JS</given-names></name></person-group> (<year>2020</year>) <article-title>Trophobiosis between a new species of <italic><tp:taxon-name><tp:taxon-name-part taxon-name-part-type="genus">Williamsrhizoecus</tp:taxon-name-part></tp:taxon-name></italic> (<tp:taxon-name><tp:taxon-name-part taxon-name-part-type="order">Hemiptera</tp:taxon-name-part></tp:taxon-name>: <tp:taxon-name><tp:taxon-name-part taxon-name-part-type="genus">Coccomorpha</tp:taxon-name-part></tp:taxon-name>: <tp:taxon-name><tp:taxon-name-part taxon-name-part-type="family">Rhizoecidae</tp:taxon-name-part></tp:taxon-name>) and <italic><tp:taxon-name><tp:taxon-name-part taxon-name-part-type="genus">Acropyga</tp:taxon-name-part><tp:taxon-name-part taxon-name-part-type="species">silvestrii</tp:taxon-name-part></tp:taxon-name></italic> (<tp:taxon-name><tp:taxon-name-part taxon-name-part-type="order">Hymenoptera</tp:taxon-name-part></tp:taxon-name>: <tp:taxon-name><tp:taxon-name-part taxon-name-part-type="family">Formicidae</tp:taxon-name-part></tp:taxon-name>) in Tanzania.</article-title><source>Zootaxa</source><volume>4853</volume>(<issue>2</issue>): <fpage>283</fpage>–<lpage>291</lpage>. <ext-link xlink:type="simple" ext-link-type="doi" xlink:href="10.11646/zootaxa.4853.2.9">https://doi.org/10.11646/zootaxa.4853.2.9</ext-link></mixed-citation></ref></ref-list></tp:taxon-treatment>
