# Supplementary material for: ﻿A Neotropical complex of Ripersiella species (Hemiptera, Coccomorpha, Rhizoecidae) collected from the nests of Acropyga ants (Hymenoptera, Formicidae)
Source: Zookeys. 2022 Sep 29;1123:1–30. doi: 10.3897/zookeys.1123.90141 (PMC9836558; doi:10.3897/zookeys.1123.90141)
Supplement: XML Treatment for Ripersiella colombiensis [file zookeys.1123.90141-treatment4.xml]

<!DOCTYPE tp:taxon-treatment
  PUBLIC "-//TaxonX//DTD Taxonomic Treatment Publishing DTD v0 20100105//EN" "tax-treatment-NSO.dtd">
<tp:taxon-treatment xmlns:tp="http://www.plazi.org/taxpub"><tp:treatment-meta><kwd-group><label>Taxon classification</label><kwd>
              <named-content content-type="kingdom">Animalia</named-content>
            </kwd><kwd>
              <named-content content-type="order">Hemiptera</named-content>
            </kwd><kwd>
              <named-content content-type="family">Rhizoecidae</named-content>
            </kwd></kwd-group><mixed-citation publication-type="journal"><person-group><name><surname>Schneider</surname><given-names>Scott A.</given-names></name><name><surname>LaPolla</surname><given-names>John S.</given-names></name></person-group><article-title>﻿A Neotropical complex of <italic><tp:taxon-name><tp:taxon-name-part taxon-name-part-type="genus" reg="Ripersiella">Ripersiella</tp:taxon-name-part></tp:taxon-name></italic> species (<tp:taxon-name><tp:taxon-name-part taxon-name-part-type="order">Hemiptera</tp:taxon-name-part></tp:taxon-name>, <tp:taxon-name><tp:taxon-name-part taxon-name-part-type="genus">Coccomorpha</tp:taxon-name-part></tp:taxon-name>, <tp:taxon-name><tp:taxon-name-part taxon-name-part-type="family">Rhizoecidae</tp:taxon-name-part></tp:taxon-name>) collected from the nests of <italic><tp:taxon-name><tp:taxon-name-part taxon-name-part-type="genus" reg="Acropyga">Acropyga</tp:taxon-name-part></tp:taxon-name></italic> ants (<tp:taxon-name><tp:taxon-name-part taxon-name-part-type="order">Hymenoptera</tp:taxon-name-part></tp:taxon-name>, <tp:taxon-name><tp:taxon-name-part taxon-name-part-type="family">Formicidae</tp:taxon-name-part></tp:taxon-name>)</article-title><source>Zookeys</source><day>29</day><month>09</month><year>2022</year><volume>1123</volume><fpage>1</fpage><lpage>30</lpage><pub-id pub-id-type="doi">10.3897/zookeys.1123.90141</pub-id></mixed-citation></tp:treatment-meta><tp:nomenclature><label>﻿</label><tp:taxon-name>
            <object-id xmlns:xlink="http://www.w3.org/1999/xlink" content-type="arpha" xlink:type="simple">62993AF4-2C17-5FD4-A268-0988B45DC7A7</object-id>
            <tp:taxon-name-part taxon-name-part-type="genus" reg="Ripersiella">Ripersiella</tp:taxon-name-part>
            <tp:taxon-name-part taxon-name-part-type="species" reg="colombiensis">colombiensis</tp:taxon-name-part>
          </tp:taxon-name><tp:taxon-authority>(Hambleton)</tp:taxon-authority><xref ref-type="fig" rid="F4">Figure 4</xref><tp:nomenclature-citation-list><tp:nomenclature-citation><tp:taxon-name>
                <tp:taxon-name-part taxon-name-part-type="genus" reg="Neorhizoecus">Neorhizoecus</tp:taxon-name-part>
                <tp:taxon-name-part taxon-name-part-type="species" reg="colombiensis">colombiensis</tp:taxon-name-part>
              </tp:taxon-name><comment>Hambleton, 1946: 43.</comment></tp:nomenclature-citation><tp:nomenclature-citation><tp:taxon-name>
                <tp:taxon-name-part taxon-name-part-type="genus" reg="Rhizoecus">Rhizoecus</tp:taxon-name-part>
                <tp:taxon-name-part taxon-name-part-type="species" reg="colombiensis">colombiensis</tp:taxon-name-part>
              </tp:taxon-name><comment>(Hambleton); <xref ref-type="bibr" rid="B11">Hambleton 1977</xref>: 372.</comment></tp:nomenclature-citation><tp:nomenclature-citation><tp:taxon-name>
                <tp:taxon-name-part taxon-name-part-type="genus" reg="Ripersiella">Ripersiella</tp:taxon-name-part>
                <tp:taxon-name-part taxon-name-part-type="species" reg="colombiensis">colombiensis</tp:taxon-name-part>
              </tp:taxon-name><comment>(Hambleton); <xref ref-type="bibr" rid="B14">Kozár and Konczné Benedicty 2003</xref>: 236.</comment></tp:nomenclature-citation></tp:nomenclature-citation-list></tp:nomenclature><tp:treatment-sec sec-type="material" id="SECID0EHEAG"><title>Material examined.</title><p><bold><italic>Holotype</italic>.</bold> Colombia • 1 adult ♀; La Esperanza; ii.1936; R Roba coll.; <named-content xmlns:xlink="http://www.w3.org/1999/xlink" content-type="dwc:institutional_code" xlink:title="Smithsonian National Museum of Natural History, Coccomorpha collection at USDA Agricultural Research Service, Beltsville" xlink:href="http://grbio.org/institution/smithsonian-institution-national-museum-natural-history-0" xlink:type="simple">USNM</named-content>. <bold><italic>Other material</italic>.</bold> United States • 1 adult ♀; Arizona, Cochise Co., Chiricahua Mtns, SW Res. Sta., 5 miles W. Portal; <named-content xmlns:xlink="http://www.w3.org/1999/xlink" content-type="dwc:verbatimCoordinates" xlink:type="simple"><named-content content-type="geo-json" specific-use="{&#34;type&#34;:&#34;Point&#34;,&#34;coordinates&#34;:[-109.206300,31.883300]}" id="NCID0E4EAG" xlink:type="simple">31.8833, -109.2063</named-content></named-content>, 1646 m; 5–15.viii.2001; JS LaPolla; with <italic><tp:taxon-name><tp:taxon-name-part taxon-name-part-type="genus" reg="Acropyga">Acropyga</tp:taxon-name-part><tp:taxon-name-part taxon-name-part-type="species" reg="epedana">epedana</tp:taxon-name-part></tp:taxon-name></italic>; <named-content xmlns:xlink="http://www.w3.org/1999/xlink" content-type="dwc:institutional_code" xlink:title="Smithsonian National Museum of Natural History, Coccomorpha collection at USDA Agricultural Research Service, Beltsville" xlink:href="http://grbio.org/institution/smithsonian-institution-national-museum-natural-history-0" xlink:type="simple">USNM</named-content> • 1 adult ♀; Arizona, Cochise Co., near Portal; <named-content xmlns:xlink="http://www.w3.org/1999/xlink" content-type="dwc:verbatimCoordinates" xlink:type="simple"><named-content content-type="geo-json" specific-use="{&#34;type&#34;:&#34;Point&#34;,&#34;coordinates&#34;:[-109.222900,31.883800]}" id="NCID0EUFAG" xlink:type="simple">31.8838, -109.2229</named-content></named-content>, 1645 m; 31.vii.2005; CR Smith; collected from colony of <italic><tp:taxon-name><tp:taxon-name-part taxon-name-part-type="genus" reg="Acropyga">Acropyga</tp:taxon-name-part><tp:taxon-name-part taxon-name-part-type="species" reg="epedana">epedana</tp:taxon-name-part></tp:taxon-name></italic>; <named-content xmlns:xlink="http://www.w3.org/1999/xlink" content-type="dwc:institutional_code" xlink:title="Smithsonian National Museum of Natural History, Coccomorpha collection at USDA Agricultural Research Service, Beltsville" xlink:href="http://grbio.org/institution/smithsonian-institution-national-museum-natural-history-0" xlink:type="simple">USNM</named-content>.</p><fig id="F4" position="float" orientation="portrait"><object-id xmlns:xlink="http://www.w3.org/1999/xlink" content-type="doi" xlink:type="simple">10.3897/zookeys.1123.90141.figure4</object-id><object-id xmlns:xlink="http://www.w3.org/1999/xlink" content-type="arpha" xlink:type="simple">7317C4B2-E7AA-55D2-AC82-FFB35380C137</object-id><label>Figure 4.</label><caption><p><italic><tp:taxon-name><tp:taxon-name-part taxon-name-part-type="genus" reg="Ripersiella">Ripersiella</tp:taxon-name-part><tp:taxon-name-part taxon-name-part-type="species" reg="colombiensis">colombiensis</tp:taxon-name-part></tp:taxon-name></italic> (Hambleton). Adult female, full body view, re-illustrated by JSL from <xref ref-type="bibr" rid="B33">Williams and Granara de Willink (1992)</xref> and <xref ref-type="bibr" rid="B15">Kozár and Konczné Benedicty (2007)</xref>, with edits by SAS.</p></caption><graphic xmlns:xlink="http://www.w3.org/1999/xlink" xlink:href="zookeys-1123-001_article-90141__-g004.jpg" position="float" orientation="portrait" xlink:type="simple" id="oo_750175.jpg"><uri content-type="original_file" xlink:type="simple">https://binary.pensoft.net/fig/750175</uri></graphic></fig></tp:treatment-sec><tp:treatment-sec sec-type="description" id="SECID0EIHAG"><title>Description.</title><p>Adult female, based on holotype. Appearance in life not reported; extent of wax production unknown.</p><p><bold>General.</bold> Mounted on microscope slide, body broadly oval and membranous, 1.09 mm long, widest at metathorax and abdominal segments I–II, 0.91 mm wide. Abdomen rounded and gently tapering toward posterior apex; abdominal segment VIII approximately 270 μm wide at base. Anal lobes poorly developed with several flagellate setae on dorsum and venter, 18–28 μm long; lacking differentiated group of 3 long anal lobe setae. Body setae flagellate, 17–25 μm on head, 15–20 μm on thorax, 16–21 μm on abdominal segments. Trilocular pores scarcely distributed among body setae; multilocular disc pores absent; bitubular cerores absent; oral collar tubular ducts absent. Microtrichia present on abdominal segments and thorax. Eyes absent.</p><p><bold><italic>Venter</italic>.</bold> Cephalic plate absent. Labium with 3 segments; 88–110 μm long and 69 μm at widest point. Antennae geniculate, 5-segmented, closely situated near midline on ventral submargin of head; overall length 182 μm; length of segment I: 36 μm; segment II: 26 μm; segment III: 28 μm; segment IV: 22 μm; segment V: 70 μm; apical segment with 1 spine-like and 4 falcate sensory setate; flagellate setae on each antennal segment 18–40 μm long. Legs well developed; overall length of hind leg 394 μm; length of hind coxa 48 μm; length of hind trochanter + femur 158 μm; length of hind tibia + tarsus 152 μm; length of hind claw 36 μm; each claw with setose digitule 4 μm long; flagellate or stout setae present on each segment 18–28 μm long. Single conical circulus present between abdominal segments III and IV, 28 μm wide; inner margin of orifice slightly crenulated.</p><p><bold><italic>Dorsum</italic>.</bold> Anal ring situated on dorsal surface separated from posterior body margin by approximately 1× diameter of ring, 80 μm in diameter; with oval cells lacking spicules; bearing three pairs of setae about 63 μm long. Posterior pair of ostioles present, diameter of orifice measured along longitudinal axis approximately 68 μm; anterior pair of ostioles apparently absent.</p></tp:treatment-sec><tp:treatment-sec sec-type="diagnosis" id="SECID0E6HAG"><title>Diagnosis.</title><p><italic><tp:taxon-name><tp:taxon-name-part taxon-name-part-type="genus" reg="Ripersiella">Ripersiella</tp:taxon-name-part><tp:taxon-name-part taxon-name-part-type="species" reg="colombiensis">colombiensis</tp:taxon-name-part></tp:taxon-name></italic> is most similar in appearance to the newly described species <italic><tp:taxon-name><tp:taxon-name-part taxon-name-part-type="genus" reg="Ripersiella">R.</tp:taxon-name-part><tp:taxon-name-part taxon-name-part-type="species" reg="illicians">illicians</tp:taxon-name-part></tp:taxon-name></italic>. Consult the diagnosis of <italic><tp:taxon-name><tp:taxon-name-part taxon-name-part-type="genus" reg="Ripersiella">R.</tp:taxon-name-part><tp:taxon-name-part taxon-name-part-type="species" reg="illicians">illicians</tp:taxon-name-part></tp:taxon-name></italic> for a discussion on how to distinguish them.</p></tp:treatment-sec><tp:treatment-sec sec-type="comments" id="SECID0EGJAG"><title>Comments.</title><p><italic><tp:taxon-name><tp:taxon-name-part taxon-name-part-type="genus" reg="Ripersiella">Ripersiella</tp:taxon-name-part><tp:taxon-name-part taxon-name-part-type="species" reg="colombiensis">colombiensis</tp:taxon-name-part></tp:taxon-name></italic> is confirmed to associate with <italic><tp:taxon-name><tp:taxon-name-part taxon-name-part-type="genus" reg="Acropyga">Acropyga</tp:taxon-name-part><tp:taxon-name-part taxon-name-part-type="species" reg="epedana">epedana</tp:taxon-name-part></tp:taxon-name></italic> and is one of few species of <tp:taxon-name><tp:taxon-name-part taxon-name-part-type="family">Rhizoecidae</tp:taxon-name-part></tp:taxon-name> with a published record of <italic><tp:taxon-name><tp:taxon-name-part taxon-name-part-type="genus" reg="Acropyga">Acropyga</tp:taxon-name-part></tp:taxon-name></italic> queens carrying gravid female trophobionts on their nuptial flight (<xref ref-type="bibr" rid="B26">Smith et al. 2007</xref>; <xref ref-type="bibr" rid="B24">Schneider and LaPolla 2020</xref>). Specimens from Colombia and Arizona appear likely to be conspecific, although those from Arizona have noticeably longer and thinner legs relative to their body size.</p></tp:treatment-sec><ref-list><ref id="B33"><mixed-citation xmlns:xlink="http://www.w3.org/1999/xlink" xlink:type="simple"><person-group><name name-style="western"><surname>Williams</surname><given-names>DJ</given-names></name><name name-style="western"><surname>Granara de Willink</surname><given-names>MC</given-names></name></person-group> (<year>1992</year>) <source>Mealybugs of Central and South America.</source><publisher-name>CAB International</publisher-name>, <publisher-loc>Wallingford</publisher-loc>, <size units="page">635 pp</size>.</mixed-citation></ref><ref id="B15"><mixed-citation xmlns:xlink="http://www.w3.org/1999/xlink" xlink:type="simple"><person-group><name name-style="western"><surname>Kozár</surname><given-names>F</given-names></name><name name-style="western"><surname>Konczné Benedicty</surname><given-names>Z</given-names></name></person-group> (<year>2007</year>) <source><tp:taxon-name><tp:taxon-name-part taxon-name-part-type="subfamily">Rhizoecinae</tp:taxon-name-part></tp:taxon-name> of the World.</source><publisher-name>Plant Protection Institute</publisher-name>, <publisher-loc>Hungarian Academy of Sciences, Budapest</publisher-loc>, <size units="page">617 pp</size>.</mixed-citation></ref><ref id="B11"><mixed-citation xmlns:xlink="http://www.w3.org/1999/xlink" xlink:type="simple"><person-group><name name-style="western"><surname>Hambleton</surname><given-names>EJ</given-names></name></person-group> (<year>1977</year>) <article-title>Notes on the species of <italic><tp:taxon-name><tp:taxon-name-part taxon-name-part-type="genus">Neorhizoecus</tp:taxon-name-part></tp:taxon-name></italic> Hambleton, a synonym of <italic><tp:taxon-name><tp:taxon-name-part taxon-name-part-type="genus">Rhizoecus</tp:taxon-name-part></tp:taxon-name></italic> Künckel D’Herculais (<tp:taxon-name><tp:taxon-name-part taxon-name-part-type="suborder">Homoptera</tp:taxon-name-part></tp:taxon-name>: <tp:taxon-name><tp:taxon-name-part taxon-name-part-type="family">Pseudococcidae</tp:taxon-name-part></tp:taxon-name>).</article-title><source>Proceedings of the Entomological Society of Washington</source><volume>79</volume>: <fpage>367</fpage>–<lpage>376</lpage>.</mixed-citation></ref><ref id="B14"><mixed-citation xmlns:xlink="http://www.w3.org/1999/xlink" xlink:type="simple"><person-group><name name-style="western"><surname>Kozár</surname><given-names>F</given-names></name><name name-style="western"><surname>Konczné Benedicty</surname><given-names>Z</given-names></name></person-group> (<year>2003</year>) <article-title>Description of four new species from Australian, Austro-oriental, New Zealand and South Pacific regions (<tp:taxon-name><tp:taxon-name-part taxon-name-part-type="suborder">Homoptera</tp:taxon-name-part></tp:taxon-name>, <tp:taxon-name><tp:taxon-name-part taxon-name-part-type="superfamily">Coccoidea</tp:taxon-name-part></tp:taxon-name>, <tp:taxon-name><tp:taxon-name-part taxon-name-part-type="family">Pseudococcidae</tp:taxon-name-part></tp:taxon-name>, <tp:taxon-name><tp:taxon-name-part taxon-name-part-type="subfamily">Rhizoecinae</tp:taxon-name-part></tp:taxon-name>), with a review, and a key to the species <italic><tp:taxon-name><tp:taxon-name-part taxon-name-part-type="genus">Ripersiella</tp:taxon-name-part></tp:taxon-name></italic>.</article-title><source>Bollettino di Zoologia Agraria e di Bachicoltura (Milano)</source><volume>35</volume>: <fpage>225</fpage>–<lpage>239</lpage>.</mixed-citation></ref><ref id="B26"><mixed-citation xmlns:xlink="http://www.w3.org/1999/xlink" xlink:type="simple"><person-group><name name-style="western"><surname>Smith</surname><given-names>CR</given-names></name><name name-style="western"><surname>Oettler</surname><given-names>J</given-names></name><name name-style="western"><surname>Kay</surname><given-names>A</given-names></name><name name-style="western"><surname>Deans</surname><given-names>C</given-names></name></person-group> (<year>2007</year>) <article-title>First recorded mating flight of the hypogeic ant, <italic><tp:taxon-name><tp:taxon-name-part taxon-name-part-type="genus">Acropyga</tp:taxon-name-part><tp:taxon-name-part taxon-name-part-type="species">epedana</tp:taxon-name-part></tp:taxon-name></italic>, with its obligate mutualist mealybug, <italic><tp:taxon-name><tp:taxon-name-part taxon-name-part-type="genus">Rhizoecus</tp:taxon-name-part><tp:taxon-name-part taxon-name-part-type="species">colombiensis</tp:taxon-name-part></tp:taxon-name></italic>.</article-title><source>Journal of Insect Science</source><volume>7</volume>(<issue>11</issue>): <fpage>1</fpage>–<lpage>5</lpage>. <ext-link xlink:type="simple" ext-link-type="doi" xlink:href="10.1673/031.007.1101">https://doi.org/10.1673/031.007.1101</ext-link></mixed-citation></ref><ref id="B24"><mixed-citation xmlns:xlink="http://www.w3.org/1999/xlink" xlink:type="simple"><person-group><name name-style="western"><surname>Schneider</surname><given-names>SA</given-names></name><name name-style="western"><surname>LaPolla</surname><given-names>JS</given-names></name></person-group> (<year>2020</year>) <article-title>Trophobiosis between a new species of <italic><tp:taxon-name><tp:taxon-name-part taxon-name-part-type="genus">Williamsrhizoecus</tp:taxon-name-part></tp:taxon-name></italic> (<tp:taxon-name><tp:taxon-name-part taxon-name-part-type="order">Hemiptera</tp:taxon-name-part></tp:taxon-name>: <tp:taxon-name><tp:taxon-name-part taxon-name-part-type="genus">Coccomorpha</tp:taxon-name-part></tp:taxon-name>: <tp:taxon-name><tp:taxon-name-part taxon-name-part-type="family">Rhizoecidae</tp:taxon-name-part></tp:taxon-name>) and <italic><tp:taxon-name><tp:taxon-name-part taxon-name-part-type="genus">Acropyga</tp:taxon-name-part><tp:taxon-name-part taxon-name-part-type="species">silvestrii</tp:taxon-name-part></tp:taxon-name></italic> (<tp:taxon-name><tp:taxon-name-part taxon-name-part-type="order">Hymenoptera</tp:taxon-name-part></tp:taxon-name>: <tp:taxon-name><tp:taxon-name-part taxon-name-part-type="family">Formicidae</tp:taxon-name-part></tp:taxon-name>) in Tanzania.</article-title><source>Zootaxa</source><volume>4853</volume>(<issue>2</issue>): <fpage>283</fpage>–<lpage>291</lpage>. <ext-link xlink:type="simple" ext-link-type="doi" xlink:href="10.11646/zootaxa.4853.2.9">https://doi.org/10.11646/zootaxa.4853.2.9</ext-link></mixed-citation></ref></ref-list></tp:taxon-treatment>
