# Supplementary material for: ﻿A Neotropical complex of Ripersiella species (Hemiptera, Coccomorpha, Rhizoecidae) collected from the nests of Acropyga ants (Hymenoptera, Formicidae)
Source: Zookeys. 2022 Sep 29;1123:1–30. doi: 10.3897/zookeys.1123.90141 (PMC9836558; doi:10.3897/zookeys.1123.90141)
Supplement: XML Treatment for Ripersiella montanae [file zookeys.1123.90141-treatment6.xml]

<!DOCTYPE tp:taxon-treatment
  PUBLIC "-//TaxonX//DTD Taxonomic Treatment Publishing DTD v0 20100105//EN" "tax-treatment-NSO.dtd">
<tp:taxon-treatment xmlns:tp="http://www.plazi.org/taxpub"><tp:treatment-meta><kwd-group><label>Taxon classification</label><kwd>
              <named-content content-type="kingdom">Animalia</named-content>
            </kwd><kwd>
              <named-content content-type="order">Hemiptera</named-content>
            </kwd><kwd>
              <named-content content-type="family">Rhizoecidae</named-content>
            </kwd></kwd-group><mixed-citation publication-type="journal"><person-group><name><surname>Schneider</surname><given-names>Scott A.</given-names></name><name><surname>LaPolla</surname><given-names>John S.</given-names></name></person-group><article-title>﻿A Neotropical complex of <italic><tp:taxon-name><tp:taxon-name-part taxon-name-part-type="genus" reg="Ripersiella">Ripersiella</tp:taxon-name-part></tp:taxon-name></italic> species (<tp:taxon-name><tp:taxon-name-part taxon-name-part-type="order">Hemiptera</tp:taxon-name-part></tp:taxon-name>, <tp:taxon-name><tp:taxon-name-part taxon-name-part-type="genus">Coccomorpha</tp:taxon-name-part></tp:taxon-name>, <tp:taxon-name><tp:taxon-name-part taxon-name-part-type="family">Rhizoecidae</tp:taxon-name-part></tp:taxon-name>) collected from the nests of <italic><tp:taxon-name><tp:taxon-name-part taxon-name-part-type="genus" reg="Acropyga">Acropyga</tp:taxon-name-part></tp:taxon-name></italic> ants (<tp:taxon-name><tp:taxon-name-part taxon-name-part-type="order">Hymenoptera</tp:taxon-name-part></tp:taxon-name>, <tp:taxon-name><tp:taxon-name-part taxon-name-part-type="family">Formicidae</tp:taxon-name-part></tp:taxon-name>)</article-title><source>Zookeys</source><day>29</day><month>09</month><year>2022</year><volume>1123</volume><fpage>1</fpage><lpage>30</lpage><pub-id pub-id-type="doi">10.3897/zookeys.1123.90141</pub-id></mixed-citation></tp:treatment-meta><tp:nomenclature><label>﻿</label><tp:taxon-name>
            <object-id xmlns:xlink="http://www.w3.org/1999/xlink" content-type="arpha" xlink:type="simple">480B988A-E17E-5E0D-A434-7BE270887651</object-id>
            <tp:taxon-name-part taxon-name-part-type="genus" reg="Ripersiella">Ripersiella</tp:taxon-name-part>
            <tp:taxon-name-part taxon-name-part-type="species" reg="montanae">montanae</tp:taxon-name-part>
            <object-id xmlns:xlink="http://www.w3.org/1999/xlink" content-type="zoobank" xlink:type="simple">https://zoobank.org/82F8E9C9-49A4-4436-A8C6-9817CBE46D76</object-id>
          </tp:taxon-name><tp:taxon-authority>Schneider &amp; LaPolla</tp:taxon-authority><tp:taxon-status xmlns:xlink="http://www.w3.org/1999/xlink" xlink:type="simple">sp. nov.</tp:taxon-status><xref ref-type="fig" rid="F7">Figures 7</xref><xref ref-type="fig" rid="F8">, 8</xref></tp:nomenclature><tp:treatment-sec sec-type="material" id="SECID0EDWAG"><title>Material examined.</title><p><bold><italic>Holotype</italic>.</bold> Dominican Republic • 1 adult ♀; W. of Hondo Valley, 13 m off road; <named-content xmlns:xlink="http://www.w3.org/1999/xlink" content-type="dwc:verbatimCoordinates" xlink:type="simple"><named-content content-type="geo-json" specific-use="{&#34;type&#34;:&#34;Point&#34;,&#34;coordinates&#34;:[-71.706100,18.722900]}" id="NCID0ERWAG" xlink:type="simple">18.7229, -71.7061</named-content></named-content>, elev. 1032 m; 24.vii.2009; JS LaPolla, SA Schneider leg.; associated with <italic><tp:taxon-name><tp:taxon-name-part taxon-name-part-type="genus" reg="Acropyga">Acropyga</tp:taxon-name-part><tp:taxon-name-part taxon-name-part-type="species" reg="dubitata">dubitata</tp:taxon-name-part></tp:taxon-name></italic>, nest under a stone in coffee plantation next to road, host <italic><tp:taxon-name><tp:taxon-name-part taxon-name-part-type="genus" reg="Coffea">Coffea</tp:taxon-name-part></tp:taxon-name></italic> sp.; <named-content xmlns:xlink="http://www.w3.org/1999/xlink" content-type="dwc:institutional_code" xlink:title="Smithsonian National Museum of Natural History, Coccomorpha collection at USDA Agricultural Research Service, Beltsville" xlink:href="http://grbio.org/institution/smithsonian-institution-national-museum-natural-history-0" xlink:type="simple">USNM</named-content> (nest DR2: prep JSL090724-13A). <bold><italic>Paratypes</italic></bold>. Dominican Republic • 5 adult ♀♀; same data as holotype; <named-content xmlns:xlink="http://www.w3.org/1999/xlink" content-type="dwc:institutional_code" xlink:title="Smithsonian National Museum of Natural History, Coccomorpha collection at USDA Agricultural Research Service, Beltsville" xlink:href="http://grbio.org/institution/smithsonian-institution-national-museum-natural-history-0" xlink:type="simple">USNM</named-content> (nest DR1: preps S0434A; S0435A; JSL090724-08A,B; JSL090724-10F) • 1 adult ♀; same data as holotype; <named-content xmlns:xlink="http://www.w3.org/1999/xlink" content-type="dwc:institutional_code" xlink:title="Museo Nacional de Historia Natural Prof. Eugenio de Jesús Marcano, Santo Domingo" xlink:href="http://grbio.org/institution/museo-nacional-de-historia-natural-santo-domingo" xlink:type="simple">MNHNSD</named-content> (nest DR1: prep JSL090724-05E) • 1 adult ♀; same data as holotype; <named-content xmlns:xlink="http://www.w3.org/1999/xlink" content-type="dwc:institutional_code" xlink:title="Museo Entomológico Facultad de Agronomía, Universidad Nacional de Colombia" xlink:href="http://grbio.org/institution/universidad-nacional-de-colombia" xlink:type="simple">UNAB</named-content> (nest DR1: prep JSL090724-08C) • 1 adult ♀; same data as holotype; UKMNH (nest DR1: prep JSL090724-08D).</p><fig id="F7" position="float" orientation="portrait"><object-id xmlns:xlink="http://www.w3.org/1999/xlink" content-type="doi" xlink:type="simple">10.3897/zookeys.1123.90141.figure7</object-id><object-id xmlns:xlink="http://www.w3.org/1999/xlink" content-type="arpha" xlink:type="simple">019901E0-6DA8-5ED6-AEF7-CB52F23F2180</object-id><label>Figure 7.</label><caption><p><italic><tp:taxon-name><tp:taxon-name-part taxon-name-part-type="genus" reg="Ripersiella">Ripersiella</tp:taxon-name-part><tp:taxon-name-part taxon-name-part-type="species" reg="montanae">montanae</tp:taxon-name-part></tp:taxon-name></italic> Schneider &amp; LaPolla sp. nov. Adult female, full body view, illustrated from holotype by T. Litwak (USDA ARS SEL), with edits by SAS.</p></caption><graphic xmlns:xlink="http://www.w3.org/1999/xlink" xlink:href="zookeys-1123-001_article-90141__-g007.jpg" position="float" orientation="portrait" xlink:type="simple" id="oo_750178.jpg"><uri content-type="original_file" xlink:type="simple">https://binary.pensoft.net/fig/750178</uri></graphic></fig></tp:treatment-sec><tp:treatment-sec sec-type="description" id="SECID0ETYAG"><title>Description.</title><p>Adult female (<italic>N</italic> = 9). In life, body bright white to cream colored and free of obvious waxy secretions, small deposits of wax from trilocular pores visible under SEM (Fig. <xref ref-type="fig" rid="F8">8</xref>), tending to gather in intersegmental regions of the body and appendages.</p><fig id="F8" position="float" orientation="portrait"><object-id xmlns:xlink="http://www.w3.org/1999/xlink" content-type="doi" xlink:type="simple">10.3897/zookeys.1123.90141.figure8</object-id><object-id xmlns:xlink="http://www.w3.org/1999/xlink" content-type="arpha" xlink:type="simple">84695FE8-4181-53F1-B195-A52EF2E74B99</object-id><label>Figure 8.</label><caption><p><italic><tp:taxon-name><tp:taxon-name-part taxon-name-part-type="genus" reg="Ripersiella">Ripersiella</tp:taxon-name-part><tp:taxon-name-part taxon-name-part-type="species" reg="montanae">montanae</tp:taxon-name-part></tp:taxon-name></italic> Schneider &amp; LaPolla sp. nov. Scanning electron micrograph (SEM) by J. Mowery (USDA ARS SEL). Ventral view of adult female labium and prothoracic legs, showing curled wax deposits and an abundance of domed dermal micro-bumps surrounding the attachment points of appendages.</p></caption><graphic xmlns:xlink="http://www.w3.org/1999/xlink" xlink:href="zookeys-1123-001_article-90141__-g008.jpg" position="float" orientation="portrait" xlink:type="simple" id="oo_750179.jpg"><uri content-type="original_file" xlink:type="simple">https://binary.pensoft.net/fig/750179</uri></graphic></fig><p><bold>General.</bold> Mounted on microscope slide, body broadly oval and membranous, 0.91–1.03 (0.99) mm long, widest near abdominal segments III–V, 0.51–0.68 (0.62) mm wide. Abdomen slightly constricted between segments VII and VIII or smoothly tapering; abdominal segment VIII 199–250 (199) μm wide at base. Anal lobes poorly developed with several flagellate setae on venter and dorsum, ranging from 16–59 μm long, with longest setae situated near dorsal margin; lacking differentiated set of 3 longer stout setae common to the group. Body setae short and flagellate, 10–22 μm on head, 12–20 μm on thorax, 14–24 μm on abdominal segments. Trilocular pores abundant and distributed among body setae; bitubular cerores absent; oral collar tubular ducts absent. Microtrichia present on abdominal segments; rounded dermal micro-bumps abundant in intersegmental areas and surroundings of appendages (Fig. <xref ref-type="fig" rid="F8">8</xref>). Eyes absent.</p><p><bold><italic>Venter</italic>.</bold> Cephalic plate absent. Labium with 3 segments; 70 μm long and 42 μm at widest point. Antennae geniculate, 5-segmented, closely situated near midline on ventral submargin of head; overall length 126–133 (129) μm; length of segment I: 30–34 (34) μm; segment II: 12–19 (13) μm; segment III: 20–26 (24) μm; segment IV: 17–21 (18) μm; segment V: 36–42 (40) μm; apical antennal segment with 1 spine-like and 4 falcate stout sensory setae; a few flagellate setae on each antennal segment, 20–30 μm long; sensorium present on second antennal segment. Legs well developed; overall length of hind leg 253–277 (275) μm; length of hind coxa 32–48 (48) μm; hind trochanter + femur 86–101 (95) μm; hind tibia + tarsus 101–111 (111) μm; hind claw 21–26 (21) μm; each claw with short setose digitule 2–3 μm long; flagellate or stout setae present on each segment, about 25 μm long. Circulus absent. Multilocular disc pores in irregular rows or groups on segments VI–VIII, sometimes absent from segment VI, pores with 7 loculi in the outer ring.</p><p><bold><italic>Dorsum</italic>.</bold> Anal ring on dorsal surface separated from posterior body margin by approximately one-half diameter of ring, 40–53 μm in diameter; with oval cells, some cells bearing spicules; typically with three pairs of setae, although one specimen in type series (JSL090724-05E) has four pairs, each 40–50 μm long. Posterior pair of dorsal ostioles present, diameter of orifice measured along longitudinal axis approximately 40 μm; anterior pair present but barely perceptible except under SEM, reduced compared to posterior pair and poorly developed, diameter of orifice approximately 15 μm. Multilocular disc pores absent.</p></tp:treatment-sec><tp:treatment-sec sec-type="Informal synonyms" id="SECID0EN1AG"><title>Informal synonyms.</title><p>Specimens of <italic><tp:taxon-name><tp:taxon-name-part taxon-name-part-type="genus" reg="Ripersiella">R.</tp:taxon-name-part><tp:taxon-name-part taxon-name-part-type="species" reg="montanae">montanae</tp:taxon-name-part></tp:taxon-name></italic> have been previously referred to in the literature as “<italic><tp:taxon-name><tp:taxon-name-part taxon-name-part-type="genus" reg="Rhizoecus">Rhizoecus</tp:taxon-name-part></tp:taxon-name></italic> new sp.” (<xref ref-type="bibr" rid="B23">Schneider and LaPolla 2011</xref>). At the time, <italic><tp:taxon-name><tp:taxon-name-part taxon-name-part-type="genus" reg="Ripersiella">R.</tp:taxon-name-part><tp:taxon-name-part taxon-name-part-type="species" reg="campensis">campensis</tp:taxon-name-part></tp:taxon-name></italic> and <italic><tp:taxon-name><tp:taxon-name-part taxon-name-part-type="genus" reg="Ripersiella">R.</tp:taxon-name-part><tp:taxon-name-part taxon-name-part-type="species" reg="montanae">montanae</tp:taxon-name-part></tp:taxon-name></italic> were thought to comprise a single species associated with <italic><tp:taxon-name><tp:taxon-name-part taxon-name-part-type="genus" reg="Acropyga">A.</tp:taxon-name-part><tp:taxon-name-part taxon-name-part-type="species" reg="dubitata">dubitata</tp:taxon-name-part></tp:taxon-name></italic> and the generic assignment was uncertain.</p></tp:treatment-sec><tp:treatment-sec sec-type="etymology" id="SECID0EK3AG"><title>Etymology.</title><p>The species epithet is derived from the Latin adjective <italic>montanus</italic> (of mountains), indicating that the type series was collected from a mountainous area of Hispaniola.</p></tp:treatment-sec><tp:treatment-sec sec-type="diagnosis" id="SECID0ES3AG"><title>Diagnosis.</title><p><italic><tp:taxon-name><tp:taxon-name-part taxon-name-part-type="genus" reg="Ripersiella">Ripersiella</tp:taxon-name-part><tp:taxon-name-part taxon-name-part-type="species" reg="montanae">montanae</tp:taxon-name-part></tp:taxon-name></italic> sp. nov. is similar in appearance to <italic><tp:taxon-name><tp:taxon-name-part taxon-name-part-type="genus" reg="Ripersiella">R.</tp:taxon-name-part><tp:taxon-name-part taxon-name-part-type="species" reg="campensis">campensis</tp:taxon-name-part></tp:taxon-name></italic> sp. nov. The diagnosis section under <italic><tp:taxon-name><tp:taxon-name-part taxon-name-part-type="genus" reg="Ripersiella">R.</tp:taxon-name-part><tp:taxon-name-part taxon-name-part-type="species" reg="campensis">campensis</tp:taxon-name-part></tp:taxon-name></italic> explains how the two species may be distinguished. <italic><tp:taxon-name><tp:taxon-name-part taxon-name-part-type="genus" reg="Ripersiella">Ripersiella</tp:taxon-name-part><tp:taxon-name-part taxon-name-part-type="species" reg="montanae">montanae</tp:taxon-name-part></tp:taxon-name></italic> is also similar in appearance to <italic><tp:taxon-name><tp:taxon-name-part taxon-name-part-type="genus" reg="Ripersiella">R.</tp:taxon-name-part><tp:taxon-name-part taxon-name-part-type="species" reg="andensis">andensis</tp:taxon-name-part></tp:taxon-name></italic> but the two species can be distinguished as follows (character states for <italic><tp:taxon-name><tp:taxon-name-part taxon-name-part-type="genus" reg="Ripersiella">R.</tp:taxon-name-part><tp:taxon-name-part taxon-name-part-type="species" reg="andensis">andensis</tp:taxon-name-part></tp:taxon-name></italic> are given in parentheses): having antennal segments II–IV differing in length (subequal in length); having a comparatively short terminal antennal segment, 40 μm long (comparatively long, 53 μm); having hind legs approximately 275 μm long (240 μm); having the hind trochanter+femur shorter than the tibia+tarsus (the reverse); and having anal lobe setae as long as 59 μm (as long as 33 μm).</p></tp:treatment-sec><tp:treatment-sec sec-type="comments" id="SECID0E15AG"><title>Comments.</title><p><italic><tp:taxon-name><tp:taxon-name-part taxon-name-part-type="genus" reg="Ripersiella">Ripersiella</tp:taxon-name-part><tp:taxon-name-part taxon-name-part-type="species" reg="montanae">montanae</tp:taxon-name-part></tp:taxon-name></italic> was discovered from two nests of <italic><tp:taxon-name><tp:taxon-name-part taxon-name-part-type="genus" reg="Acropyga">A.</tp:taxon-name-part><tp:taxon-name-part taxon-name-part-type="species" reg="dubitata">dubitata</tp:taxon-name-part></tp:taxon-name></italic> (nests DR1–2). The nests were located under stones in a coffee plantation within a few meters of one another. We verified direct species-to-species association (trophobiosis) between the scale insects and ants through observation of attendance by worker ants and by the fact that both colonies contained numerous individuals of the same root mealybug species within their nest chambers and no additional species of scale insects were present. This species was only discovered at high elevation (&gt;1000 m) in the mountainous region of western Dominican Republic near the border with Haiti. Several nests of <italic><tp:taxon-name><tp:taxon-name-part taxon-name-part-type="genus" reg="Acropyga">A.</tp:taxon-name-part><tp:taxon-name-part taxon-name-part-type="species" reg="dubitata">dubitata</tp:taxon-name-part></tp:taxon-name></italic> were collected throughout the lowland regions (112–290 m) of Dominican Republic but these nests contained a different associated root mealybug species, <italic><tp:taxon-name><tp:taxon-name-part taxon-name-part-type="genus" reg="Ripersiella">R.</tp:taxon-name-part><tp:taxon-name-part taxon-name-part-type="species" reg="campensis">campensis</tp:taxon-name-part></tp:taxon-name></italic>.</p></tp:treatment-sec><ref-list><ref id="B23"><mixed-citation xmlns:xlink="http://www.w3.org/1999/xlink" xlink:type="simple"><person-group><name name-style="western"><surname>Schneider</surname><given-names>SA</given-names></name><name name-style="western"><surname>LaPolla</surname><given-names>JS</given-names></name></person-group> (<year>2011</year>) <article-title>Systematics of the mealybug tribe <tp:taxon-name><tp:taxon-name-part taxon-name-part-type="tribe">Xenococcini</tp:taxon-name-part></tp:taxon-name> (<tp:taxon-name><tp:taxon-name-part taxon-name-part-type="order">Hemiptera</tp:taxon-name-part></tp:taxon-name>: <tp:taxon-name><tp:taxon-name-part taxon-name-part-type="superfamily">Coccoidea</tp:taxon-name-part></tp:taxon-name>: <tp:taxon-name><tp:taxon-name-part taxon-name-part-type="family">Pseudococcidae</tp:taxon-name-part></tp:taxon-name>), with a discussion of trophobiotic associations with <italic><tp:taxon-name><tp:taxon-name-part taxon-name-part-type="genus">Acropyga</tp:taxon-name-part></tp:taxon-name></italic> Roger ants.</article-title><source>Systematic Entomology</source><volume>36</volume>(<issue>1</issue>): <fpage>57</fpage>–<lpage>82</lpage>. <ext-link xlink:type="simple" ext-link-type="doi" xlink:href="10.1111/j.1365-3113.2010.00546.x">https://doi.org/10.1111/j.1365-3113.2010.00546.x</ext-link></mixed-citation></ref></ref-list></tp:taxon-treatment>
